# Supplementary material for: Infective endocarditis caused by Paenibacillus thiaminolyticus: a case report and review of literature
Source: Eur Heart J Case Rep. 2023 Nov 17;7(11):ytad566. doi: 10.1093/ehjcr/ytad566 (PMC10686528; doi:10.1093/ehjcr/ytad566)
Supplement: ytad566_Supplementary_Data [file ytad566_supplementary_data.zip]

Archive with 2 entries (2 files):
- Supplementary material S2.mp4
- Supplementary material S1.docx
